# Supplementary material for: GTSE1 is involved in breast cancer progression in p53 mutation-dependent manner
Source: J Exp Clin Cancer Res. 2019 Apr 8;38:152. doi: 10.1186/s13046-019-1157-4 (PMC6454633; doi:10.1186/s13046-019-1157-4)
Supplement: Supplementary file 2 — The GTSE1 protein expression level with clinical and pathological characteristics in 90 TNBC patients. (XLSX 15 kb) [file 13046_2019_1157_MOESM2_ESM.xlsx]

## Sheet: Sheet1
name	age	GTSE1 score	onset	Histilogical grade	tumor size	lymph node metastasis	ER status	PR status	HER2 status	TNM stage	survival time	death	recurrence	recurrent time
163455	52	0	2006-12-15	2	4*3*2	0	0	0	0	IIA	2007-12-30	1	1	2007-02-28
164137	42	2	2008-10-27	2	2	1	0	0	0	IIB	2016-12-31	0	0	2016-12-31
165733	51	4	2009-03-28	3	8*6*6	1	0	0	0	IIIB	2016-12-31	0	0	2016-12-31
166011	49	2	2008-05-15	2	2.5*1.5*1	1	0	0	0	IIIC	2016-12-31	0	0	2016-12-31
166552	56	4	2010-06-29	3	7*3*1.5	0	0	0	0	I	2016-12-31	0	0	2016-12-31
169107	43	0	2008-12-28	3	1.5*1*1	0	0	0	0	I	2016-12-31	0	1	2009-02-07
171628	47	8	2011-02-20	2	2.5*2*1	1	0	0	0	IIIC	2016-12-31	0	0	2016-12-31
172789	38	4	2010-06-14	3	5*4*2	0	0	0	0	IIB	2016-12-31	0	0	2016-12-31
176029	60	0	2006-10-22	3	5*3*2.5	1	0	0	0	IIIB	2016-12-31	0	1	2009-04-28
177265	58	0	2006-03-30	2	1*0.8	1	0	0	0	IIA	2016-12-31	0	1	2009-02-26
179479	59	7	2011-02-24	2	6*6*2	0	0	0	0	0	2016-12-31	0	0	2016-12-31
180093	52	8	2011-03-01	2	2.5*2*2	0	0	0	0	IIA	2016-12-31	0	0	2016-12-31
180130	49	2	2008-12-01	2	2*2.5*2	0	0	0	0	IIA	2016-12-31	0	0	2016-12-31
181079	41	3	2009-09-06	3	2.5*2*1	1	0	0	0	IIB	2011-09-30	1	1	2009-12-22
181130	44	2	2008-08-02	2	3*2*2	1	0	0	0	IIB	2016-12-31	0	0	2016-12-31
181469	53	8	2009-02-15	3	3*2.5*2.5	1	0	0	0	IIIA	2016-12-31	0	0	2016-12-31
181506	38	0	2003-04-17	2	2.5*2*2	0	0	0	0	II	2016-12-31	0	1	2010-06-05
181546	53	0	2007-05-20	3	5*3	1	0	0	0	IIIA	2016-12-31	0	1	2015-09-09
182570	66	2	2009-01-05	3	2*2*1	1	0	0	0	IIIA	2016-12-31	0	0	2016-12-31
182571	57	4	2010-03-06	3	6*5*2.5	1	0	0	0	IIIA	2016-12-31	0	0	2016-12-31
182625	38	4	2009-09-15	3	5*4*3	0	0	0	0	IIA	2016-12-31	0	0	2016-12-31
183361	52	3	2009-11-02	2	4*1.5*2	1	0	0	0	IIB	2010-07-30	1	1	2010-07-30
183965	61	3	2009-11-05	3	2*2*1.5	0	0	0	0	IIA	2016-12-31	0	0	2016-12-31
184698	57	6	2011-02-18	2	1.8	0	0	0	0	I	2016-12-31	0	1	2016-07-20
185401	48	4	2010-06-01	3	2.2*2*1.8	1	0	0	0	IIIA	2016-12-31	0	0	2016-12-31
186895	27	2	2008-12-02	3	4*2.5*2.2	1	0	0	0	IIIA	2016-12-31	0	0	2016-12-31
187052	58	3	2009-11-13	2	2*1.5*1	0	0	0	0	I	2016-12-31	0	0	2016-12-31
187937	44	4	2010-08-21	3	4*3.5*2	0	0	0	0	0	2016-12-31	0	0	2016-12-31
187962	42	0	2007-01-30	3	1.5	1	0	0	0	IIB	2014-06-15	1	1	2014-06-15
188252	70	0	2006-11-08	3	3.5*3*2	0	0	0	0	IIA	2016-12-31	0	0	2016-12-31
188573	53	2	2008-10-15	3	5*5*4	0	0	0	0	IIA	2016-12-31	0	0	2016-12-31
188957	46	4	2008-09-14	3	4.5*4*2.5	0	0	0	0	IIA	2016-12-31	0	0	2016-12-31
190047	42	4	2010-10-01	3	4*3*2	0	0	0	0	IIA	2016-12-31	0	0	2016-12-31
190118	47	3	2009-07-18	2	1	0	0	0	0	I	2016-12-31	0	0	2016-12-31
190209	43	3	2009-06-21	2	3*2*2	1	0	0	0	IIIA	2013-03-15	1	1	2011-09-18
190875	66	4	2009-06-01	2	2*1*1	0	0	0	0	I	2016-12-31	0	0	2016-12-31
190984	47	3	2008-10-15	2	6*6*4	1	0	0	0	IV	2011-05-08	1	1	2011-01-10
191557	33	8	2010-01-19	3	1.5*1.5*1	0	0	0	0	I	2016-12-31	0	0	2016-12-31
192372	64	2	2008-09-09	2	4*4*3	1	0	0	0	IIB	2016-12-31	0	0	2016-12-31
192996	59	3	2010-03-11	3	2*1.8*1	0	0	0	0	I	2016-12-31	0	0	2016-12-31
193030	46	12	2010-11-04	2	3.5*3.5*2.5	1	0	0	0	IIB	2016-12-31	0	0	2016-12-31
193382	56	4	2010-09-27	3	5*3.5*2	1	0	0	0	IIIA	2016-12-31	0	0	2016-12-31
195206	61	0	2006-02-28	3	3*2*1.5	0	0	0	0	0	2016-12-31	0	0	2016-12-31
197069	47	0	2007-04-08	2	2.5*2*2	1	0	0	0	IIIA	2016-12-31	0	0	2016-12-31
197172	52	0	2008-04-16	3	3*2*2	0	0	0	0	IIA	2016-12-31	0	0	2016-12-31
197421	45	3	2010-01-31	3	4*3.5*1.5	0	0	0	0	IIA	2016-12-31	0	0	2016-12-31
198724	48	0	2008-06-20	3	2*1.8*1.5	0	0	0	0	IIA	2016-12-31	0	0	2016-12-31
198804	30	6	2011-02-23	3	0.8*0.5*0.5	0	0	0	0	I	2016-12-31	0	0	2016-12-31
200197	49	2	2009-03-15	3	2*1.5*1.5	1	0	0	0	IIA	2016-12-31	0	0	2016-12-31
202113	27	3	2010-03-15	3	1*0.7*0.6	0	0	0	0	I	2016-12-31	0	0	2016-12-31
202346	41	4	2010-09-05	3	4*2*3.5	1	0	0	0	IIB	2016-12-31	0	0	2016-12-31
202534	44	2	2008-09-27	2	2.5*2*1.8	1	0	0	0	IIB	2016-12-31	0	0	2016-12-31
202833	40	2	2009-04-14	2	3*2*2	0	0	0	0	IIA	2016-12-31	0	0	2016-12-31
202844	54	0	2010-08-01	3	3*3*3	1	0	0	0	IIIC	2016-12-31	0	0	2016-12-31
202846	55	4	2010-08-01	3	5*4*3	0	0	0	0	IIA	2016-12-31	0	0	2016-12-31
204189	49	3	2010-01-14	3	2*1.5*1.5	1	0	0	0	IIB	2016-12-31	0	0	2016-12-31
204694	63	4	2010-11-04	3	6*5*2	1	0	0	0	IIA	2016-12-31	0	0	2016-12-31
206305	67	2	2009-04-01	1	4*4*2.5	0	0	0	0	IIB	2016-12-31	0	0	2016-12-31
206581	53	0	2008-06-04	1	2*1.5*1	0	0	0	0	I	2016-12-31	0	0	2016-12-31
208817	41	4	2010-05-15	2	3*2*2	1	0	0	0	IIB	2016-12-31	0	0	2016-12-31
209296	68	0	2008-07-16	3	3*2.5*2	1	0	0	0	IIB	2016-12-31	0	0	2016-12-31
209392	64	4	2010-10-20	3	5*5*4	0	0	0	0	IIA	2016-12-31	0	0	2016-12-31
209543	42	0	2008-08-09	2	3*2*2	0	0	0	0	IIA	2016-12-31	0	0	2016-12-31
209873	43	4	2010-11-05	2	3	0	0	0	0	IIA	2016-12-31	0	0	2016-12-31
210031	55	2	2008-12-15	3	3*2*1.5	0	0	0	0	IIA	2016-12-31	0	0	2016-12-31
210586	44	2	2008-05-19	1	8*7*4	0	0	0	0	IIB	2016-12-31	0	0	2016-12-31
210957	56	3	2010-02-16	2	1	1	0	0	0	IIIA	2016-12-31	0	0	2016-12-31
211399	38	4	2011-01-15	2	1.2*1*0.8	1	0	0	0	IIIC	2016-12-31	0	0	2016-12-31
211605	38	2	2009-05-10	3	3*2.5*2	1	0	0	0	IIIA	2016-12-31	0	0	2016-12-31
211621	37	4	2010-12-25	3	9*8*6	1	0	0	0	IIIB	2016-12-31	0	0	2016-12-31
211727	42	8	2011-07-05	2	2*1.5*1	1	0	0	0	IIB	2016-12-31	0	0	2016-12-31
213277	41	2	2008-12-08	3	5*5*4	1	0	0	0	IIB	2016-05-30	1	1	2016-05-30
213891	35	0	2008-05-01	2	4	1	0	0	0	IIB	2016-12-31	0	0	2016-12-31
214359	55	0	2007-08-18	2	3*3*2.5	0	0	0	0	IIIB	2016-12-31	0	0	2016-12-31
214770	45	3	2009-04-15	3	2*2*2	1	0	0	0	IIIB	2016-12-31	0	0	2016-12-31
215461	57	2	2006-06-30	3	3.5*3*2	0	0	0	0	IIA	2016-12-31	0	0	2016-12-31
215560	41	0	2009-11-25	3	1*1*1	1	0	0	0	IIIB	2016-12-31	0	0	2016-12-31
215763	54	2	2009-06-15	3	1.5*1.0*0.8	1	0	0	0	IIA	2016-12-31	0	0	2016-12-31
216638	48	0	2004-09-18	1	6*6*4	1	0	0	0	IIIC	2012-08-15	1	1	2011-10-06
216868	39	0	2008-01-19	2	5*5*4	1	0	0	0	IIIB	2008-05-19	1	0	2008-05-19
216904	41	8	2011-07-23	3	2*2*2	1	0	0	0	IIA	2016-12-31	0	0	2016-12-31
216966	39	2	2009-07-08	2	4*3*2.5	1	0	0	0	IIB	2016-12-31	0	0	2016-12-31
217638	57	3	2009-10-17	3	2.5*2*2	1	0	0	0	IIA	2016-12-31	0	0	2016-12-31
219268	43	2	2009-07-17	3	4*3*2	1	0	0	0	IIB	2016-12-31	0	0	2016-12-31
222155	74	4	2011-01-15	2	3*3*2	1	0	0	0	IIIA	2016-12-31	0	0	2016-12-31
222279	45	4	2010-08-23	3	3*2.5*2	0	0	0	0	IIA	2016-12-31	0	0	2016-12-31
223790	54	0	2008-10-07	2	3*2.5*1.5	0	0	0	0	IIA	2016-12-31	0	0	2016-12-31
224630	53	8	2011-09-05	2	1*0.8*0.5	0	0	0	0	0	2016-12-31	0	0	2016-12-31
225516	54	8	2011-06-29	2	2.5*2*1	0	0	0	0	IIA	2014-07-15	1	1	2013-08-20
227094	58	4	2008-02-28	2	2*2*1.5	0	0	0	0	IIA	2016-12-31	0	0	2016-12-31
