# Supplementary material for: GTSE1 is involved in breast cancer progression in p53 mutation-dependent manner
Source: J Exp Clin Cancer Res. 2019 Apr 8;38:152. doi: 10.1186/s13046-019-1157-4 (PMC6454633; doi:10.1186/s13046-019-1157-4)
Supplement: Supplementary file 3 — The GTSE1 protein expression level with clinical and pathological characteristics in 64 non-TNBC patients. (XLSX 14 kb) [file 13046_2019_1157_MOESM3_ESM.xlsx]

## Sheet: Sheet1
name	age	GTSE1 score	onset	Histilogical grade	tumor size	lymph node metastasis	ER status	PR status	HER2 status	TNM stage	survival time	death	recurrence	recurrent time
132459	52	3	2010-07-26 10:00:00	3	4 3	1	2	1	0	3a	2016\12\31	0	0	2016/12/31
173365	40	4	2010-12-14 11:00:00	3	3 3	0	3	3	0	2a	2016\12\31	0	0	2016/12/31
174312	49	4	2010-12-14 11:00:00	2	2.5 2	0	3	2	1	2a	2016\12\31	0	0	2016/12/31
174670	44	0	2011-12-16 15:00:00	2	2 2	0	1	1	1	1	2016\12\31	0	0	2016/12/31
174683	40	1	2009-06-08 08:00:00	3	3 3	1	2	1	0	3a	2016\12\31	0	0	2016/12/31
174862	54	4	2010-12-27 10:00:00	2	3 2	0	3	1	1	4	2016\12\31	0	0	2016/12/31
175347	43	1	2009-08-27 14:00:00	1	12 12	1	0	0	1	3b	2016\8\15	1	1	2016/8/15
183780	60	1	2009-08-19 10:00:00	2	6 5	1	3	3	0	3a	2016\12\31	0	0	2016/12/31
184100	47	0	2007-11-26	1	3*2	1	3	3	2	Ⅱa	2016\12\31	0	0	2016/12/31
188172	57	4	2010-12-29 14:00:00	3	3 3	0	3	2	3	Ⅱa	2014\07\30	1	1	2013/05/10
188730	51	6	2011-12-01 15:00:00	3	1 0.6	0	2	2	0	1	2016\12\31	0	0	2016/12/31
189028	53	4	2011-06-28 16:00:00	2	3 3	0	+++（3）	+（1）	0	Ⅱa	2014\09\03	1	1	2014/06/15
189099	39	4	2011-07-28 08:00:00	2	5 4	1	0	0	0	Ⅲc	2012\07\17	1	1	2011/10/15
189241	45	1	2009-08-21 12:00:00	2	2 3	0	3	2	0	2a	2016\12\31	0	0	2016/12/31
189943	55	0	2007-12-26	2	2*1.5	0	3	3	0	1	2016\12\31	0	0	2016/12/31
190212	41	4	2011-09-27 09:00:00	3	1.5 1	0	1	1	2	2a	2016\12\31	0	0	2016/12/31
191636	48	0	2008-01-07	2	2.2*2	0	2	3	0	Ⅱa	2016\12\31	0	0	2016/12/31
194259	45	2	2010-03-08 09:00:00	2	7 6	1	3	3	1	3a	2016\12\31	0	0	2016/12/31
194377	59	1	2009-12-21 11:00:00	2	6.5 6.5	1	0	0	3	Ⅲc	2012\03\19	1	1	2009/08/10
198768	66	0	2008-01-08	2	2 2	1	0	1	0.5	3c	2016\12\31	0	0	2016/12/31
200857	51	0	2008-01-14	2	3 2	1	3	3	0	1	2016\12\31	0	0	2016/12/31
200881	50	3	2010-10-18 09:00:00	2	5 5	1	3	1	0	2b	2016\12\31	0	0	2016/12/31
200910	26	4	2011-09-29 16:00:00	2	3 2	0	0	0	1	2a	2016\12\31	0	0	2016/12/31
201197	43	4	2011-10-13 15:00:00	2	3 2	0	1	1	2	2a	2016\12\31	0	0	2016/12/31
201258	44	0	2008-01-30	2	2.5 2.5	1	0	1	0	Ⅱa	2016\12\31	0	0	2016/12/31
201346	49	4	2011-10-18 17:00:00	2	2 2	0	1	1	0	2a	2016\12\31	0	0	2016/12/31
201870	41	4	2011-11-17 15:00:00	3	3 2	0	0	0	3	1	2014\07\23	1	1	2014\07\23
201879	46	2	2010-03-09 09:00:00	2	2.5 2	1	3	2	1	2b	2016\12\31	0	0	2016/12/31
201972	46	2	2010-03-22 09:00:00	2	0.5 0.5	0	3	3	0	3c	2015\5\25	1	1	2015\5\25
202108	38	1	2010-02-24 09:00:00	2	3 3	0	2	0	0.5	3b	2011\06\24	1	1	2011/06/24
202136	55	3	2010-10-15 14:00:00	2	3 3	1	3	3	0	Ⅱa	2014\10\15	1	1	2012/05/15
202286	47	0	2008-10-27 10:00:00	3	0.5 0.5	0	0	1	0	1	2016\12\31	0	0	2016/12/31
206983	66	6	2011-12-06 09:00:00	3	5 3	1	1	1	0.5	3c	2016\12\31	0	0	2016/12/31
207036	28	4	2011-11-18 15:00:00	3	3 2	1	1	1	3	2b	2016\12\31	0	0	2016/12/31
210324	45	3	2010-10-26 10:00:00	2	3 2	1	0	0	2	2a	2016\12\31	0	0	2016/12/31
210392	66	8	2011-12-13 18:00:00	2	3 3	0	2	3	1	1	2016\12\31	0	0	2016/12/31
210886	44	2	2010-03-22 09:00:00	2	2.5 2.5	1	3	3	2	3a	2012\03\22	1	1	2012\03\22
210979	41	0	2008-11-04 09:00:00	3	6 5	1	0	1	3	1	2016\12\31	0	0	2016/12/31
212721	47	2	2010-03-23 10:00:00	1	4 3	1	3	3	0	2a	2016\12\31	0	0	2016/12/31
212789	60	3	2010-10-28 09:00:00	3	1.5 1	1	3	3	0	1	2016\12\31	0	0	2016/12/31
212931	47	0	2009-06-08 11:00:00	2	6 5	1	2	0	0	3c	2016\12\31	0	0	2016/12/31
212938	35	1	2010-02-24 12:00:00	2	3 3	1	3	3	1	2b	2016\12\31	0	0	2016/12/31
213486	61	4	2011-11-23 14:00:00	2	1 0.8	1	1	0	0	2a	2016\12\31	0	0	2016/12/31
213511	66	8	2011-12-15 16:00:00	2	3 2	1	1	1	3	3a	2016\12\31	0	0	2016/12/31
221094	66	0	2009-03-23 10:00:00	3	3.3 1.5	0	3	3	0	2a	2016\12\31	0	0	2016/12/31
222572	66	6	2011-12-06 11:00:00	2	3 3	1	1	0	0	2a	2016\12\31	0	0	2016/12/31
225396	48	4	2011-11-29 10:00:00	2	3.5 3	1	0	0	3	3a	2016\12\31	0	0	2016/12/31
225516	54	3	2010-12-07 12:00:00	2	2 2	1	3	3	0	1	2016\12\31	0	0	2016/12/31
226056	48	1	2010-02-25 10:00:00	2	2.5 2.5	0	2	1	0	1	2016\12\31	0	0	2016/12/31
226213	47	2	2010-03-25 17:00:00	2	2.5 2.5	0	3	2	0	2a	2016\12\31	0	0	2016/12/31
227810	72	1	2010-03-04 15:00:00	2	4.5 3	1	3	2	2	3c	2016\12\31	0	0	2016/12/31
227849	33	2	2010-03-26 11:00:00	3	2 2	0	2	0	0	3b	2016\12\31	0	0	2016/12/31
227948	38	2	2010-03-30 16:00:00	3	2.5 2.5	0	3	3	0	1	2009\3\19	1	1	2009/3/19
228004	48	0	2009-03-30 12:00:00	2	2 2	0	0	0	3	1	2016\12\31	0	0	2016/12/31
228406	47	8	2011-12-16 16:00:00	3	3.5 3	0	0	0	3	2a	2016\12\31	0	0	2016/12/31
228475	46	4	2011-11-30 11:00:00	2	3 2.5	1	1	0	3	2b	2016\12\31	0	0	2016/12/31
228481	50	0	2009-03-31 15:00:00	2	2 1.5	0	1	2	2	3a	2016\12\31	0	0	2016/12/31
228486	68	0	2009-04-07 09:00:00	1	2 2.4	0	2	0	1	4	2016\12\31	0	0	2016/12/31
228682	50	0	2009-04-22 17:00:00	3	3 3	0	1	0	3	2a	2016\12\31	0	0	2016/12/31
228698	58	6	2011-12-08 16:00:00	2	3 2	1	0	0	3	3c	2015\8\30	1	1	2015/8/30
228839	65	4	2011-12-02 08:00:00	3	3 2	0	1	1	0	2a	2016\12\31	0	0	2016/12/31
229096	45	2	2010-07-23 12:00:00	2	1 1	0	2	0	0	Ⅱa	2012\11\21	1	1	2012/01/25
229218	41	4	2011-12-01 15:00:00	2	3	1	0	1	0	3a	2016\12\31	0	0	2016/12/31
229271	55	3	2010-12-09 10:00:00	3	2.5 2	0	0	1	0	1	2016\12\31	0	0	2016/12/31
